# Supplementary material for: Identification of Two Critical Contact Residues in a Pathogenic Epitope from Tetranectin for Monoclonal Antibody Binding and Preparation of Single-Chain Variable Fragments
Source: Biomolecules. 2025 Jul 30;15(8):1100. doi: 10.3390/biom15081100 (PMC12383646; doi:10.3390/biom15081100)
Supplement: Supplementary file 1 [file biomolecules-15-01100-s001.zip]

Archive with 1 entries (1 files):
- biomolecules-3695968-supplementary.pdf
